# Supplementary material for: Effects of Crop Resistance on the Tritrophic Interactions between Wheat Lines, Schizaphis graminum (Hemitera: Aphididae), and Propylaea japonica (Coleoptera: Coccinellidae)
Source: Plants (Basel). 2022 Oct 18;11(20):2754. doi: 10.3390/plants11202754 (PMC9611035; doi:10.3390/plants11202754)
Supplement: Supplementary file 1 [file plants-11-02754-s001.zip]

Archive with 1 entries (1 files):
- plants-1892273-supplementary.pdf
